# Supplementary material for: Adult neural stem cells and neurogenesis are resilient to intermittent fasting
Source: EMBO Rep. 2023 Nov 21;24(12):e57268. doi: 10.15252/embr.202357268 (PMC10702802; doi:10.15252/embr.202357268)
Supplement: Supplementary file 3 — Table EV1 [file EMBR-24-e57268-s004.xlsx]

## Sheet: Sheet1
Table EV1: List of primary and secondary antibodies used for immunohistochemistry.
Target molecule	Species	Dilution	Company	Catalog number
DCX	rabbit	1:1000	Abcam	ab18723
GFP	chicken	1:5000	Abcam	ab13970
GFAP	rabbit	1:500	DAKO	Z033401-2
GFAP	rat	1:500	Invitrogen	13-0300
Ki67	rat	1:200	eBioscience	14-5698-82
Nestin	mouse	1:100	Chemicon	MAB353
NeuN	mouse	1:1000	Chemicon	MAB377
Sox2	rat	1:400	Invitrogen	14-9811-82
UCP1	rabbit	1:1000	Abcam	ab10983
Chicken IgG	donkey – 488	1:500	Jackson Laboratories	703-545-155
Rabbit IgG	donkey – Cy3	1:500	Jackson Laboratories	711-166-152
Rat IgG	donkey – Cy3	1:500	Jackson Laboratories	712-166-153
Rat IgG	donkey – 647	1:500	Jackson Laboratories	712-605-150
Mouse IgG	donkey – 647	1:500	Jackson Laboratories	715-606-151
