# Supplementary material for: Adult neural stem cells and neurogenesis are resilient to intermittent fasting
Source: EMBO Rep. 2023 Nov 21;24(12):e57268. doi: 10.15252/embr.202357268 (PMC10702802; doi:10.15252/embr.202357268)
Supplement: Supplementary file 4 — Dataset EV1 [file EMBR-24-e57268-s002.xlsx]

## Sheet: dietary restriction literature
												Effects on adult neurogenesis
First author	Year	Strain	Mouse age	Sex	Sex differences?	Type of fasting	Diet specifications	Diet duration	Weight	Niche	EdU/BrdU treatment	aNSCs	Proliferation	Neuroblasts	Neurons	BrdU total	Sex differences?	Behavioral effects	Other effects	Pathways up/down	Comments	Light cycle	Time of day
Hornsby	2016	Ghsr-eGFP (no background specified)	Adult	Males & females		o/n fast		16h		DG		no change in ki67+Nestin+/ki67+ or ki67+Sox2+/ki67+	no change in ki67+ per DG						Reduced cFos+ cells in LEC	Ghrelin ↑		12:12:00	16h o/n fast
Hornsby	2016	C57BL6/J background (Ghsr-/- & WT)	13 weeks	Males & females	Not reported, but enough mice in each group to separate them	CR	0.7	14 days CR + 30 days ad libitum	Loss of weight during CR but recovered with AL	DG	50mg/kg i.p. on days 4-7				More BrdU+NeuN+ cells and increased proportion of newborn cells that differentiate into neurons (I guess BrdU+NeuN+/BrdU+)	no change 38 days after last injection	Not reported, but enough mice in each group to separate them	same freezing in contect fear conditioning but better fear memory maintenance after 12 days			Rostral DG. Changes observed in WT but not Ghrs-/- mice.	12:12:00
Kim	2015	GKO (ghrelin) and C57BL6/J controls	8-10 weeks	Males		IF	24/24h	3 months + 1	Decreased body weight (28.2 vs 24.4g)	DG	50mg/kg i.p. after 3 months for 12 days		no change in BrdU labelled cells 1 day after last BrdU injection			increased in IF 28 days after last injection (last 28 days also fasting?)				BDNF ↑		12:12:00
Lee	2002	BDNF+/- and WT controls (these mice were originally generated in C57BL6 mice)	2 months	Males		IF	24/24h	3 months + 1	Decreased body weight (32 vs 26.5g)	DG	total of 5x 100g/kg i.p. after 3 months for 2 days		no change in BrdU labelled cells 1 day after last BrdU injection			increased in IF 28 days after last injection (last 28 days also fasting?)					Goodrick 1983 reference for IF. BrdU+ cells in CA1 and CA3 region (NeuN and GFAP-). Very detailed counting information.	12:12:00
Lee	2002	C57BL6/J	8 weeks	Males		IF	24/24h	3 months + 1	Decreased body weight (32.9 vs 27.2g)	DG	50mg/kg i.p. after 3 months for 12 days		no change in BrdU labelled cells 1 day after last BrdU injection			increased in IF 28 days after last injection (last 28 days also fasting?)				NT3 ↑ (DG), BDNF ↑ (CA1 and CA3)		12:12:00
Dias	2021	C57BL6/J	8 weeks	Females		CR, IF + refeeding (5 days)	24/24h	3 months + 1		DG	daily intraperitoneal BrdU (50 µg/g body weight) injection for 6 consecutive days		Increased BrdU+ cells after 3m (right after BrdU administration)	Increased after 4m	Increased proportion of NeuN+BrdU+/BrdU+			Increased memory retention		Klotho
Park	2013	NesGFP in C57BL6 background	6 months	Males & females	Yes	CR	80% first week, then 60%	12 or 22 months (not enough cells)		DG	128mg/kg CIdU 24h and 173mg/kg IdU 2h before perfusion	CIdU+GFP+ cells with radial morphology increased in CR (females) but same total numbers of GFP+radial cells	CIdU and IdU+ (total and GFP+) cells increased in CR (females)	CR: tendency to more DCX+ cells in females but huge variability, and decrease in males (control males have more than females)			Yes		CR females less age-related signs and illnesses		CR and Rapamycin different results	12:12:00
Kitamura	2006	NMDAR-KO and C57BL/6	2 months	Males		IF		3 months	Lower body weight	DG	1 month retention					Increase
Apple	2018	C57BL6 (SVZ)	14 weeks	Males & females	No	CR	Progressively until 60%	2.5 or 8.5 months		SVZ	50mg/kg ip EdU 2h before perfusion and BrdU ip for 4 days two weeks before perfusion		EdU+ cells increased in young but not aged CR	DCX area rescued by CR in aged mice but no differences in young mice	Rescued BrdU+ cells/OB section in aged mice but no differences in young mice		No		Rescued Iba1+ and CD68+ cells in aged mice & inflamation rescued. Same vascularization
Staples	2017	Wistar rats	8 weeks	Males		IF	24/24h	3 months	Reduced weight from 2nd week (weight calculation?)	DG	Single 150mg/kg ip BrdU injection 4 weeks before perfusion		More ki67+ cells in dorsal vs. ventral DG in control rats. IF increases ki67+ cells in ventral DG. Interaction diet vs. region		Number of GCNs decreased in dorsal DG (visualized wih vector FastRed staining)	decreased in IF only significant in ventral DG *counted also cells in hilus and molecular layer?						reverse 12:12
