# Supplementary material for: Adult neural stem cells and neurogenesis are resilient to intermittent fasting
Source: EMBO Rep. 2023 Nov 21;24(12):e57268. doi: 10.15252/embr.202357268 (PMC10702802; doi:10.15252/embr.202357268)
Supplement: Supplementary file 7 — Source Data for Figure 1 [file EMBR-24-e57268-s012.zip]

Archive with 34 entries (28 files):
- Figure 2/
- __MACOSX/._Figure 2
- Figure 2/.DS_Store
- __MACOSX/Figure 2/._.DS_Store
- Figure 2/2F/
- __MACOSX/Figure 2/._2F
- Figure 2/2C/
- Figure 2/2D/
- Figure 2/2E/
- __MACOSX/Figure 2/._2E
- Figure 2/2B/
- __MACOSX/Figure 2/._2B
- Figure 2/2F/NSCs.xlsx
- __MACOSX/Figure 2/2F/._NSCs.xlsx
- Figure 2/2C/Figure 2C_IF.tif
- __MACOSX/Figure 2/2C/._Figure 2C_IF.tif
- Figure 2/2C/.DS_Store
- __MACOSX/Figure 2/2C/._.DS_Store
- Figure 2/2C/Figure 2C_Control.tif
- __MACOSX/Figure 2/2C/._Figure 2C_Control.tif
- Figure 2/2C/README.rtf
- __MACOSX/Figure 2/2C/._README.rtf
- Figure 2/2D/.DS_Store
- __MACOSX/Figure 2/2D/._.DS_Store
- Figure 2/2D/Figure 2D_Control.tif
- __MACOSX/Figure 2/2D/._Figure 2D_Control.tif
- Figure 2/2D/README.rtf
- __MACOSX/Figure 2/2D/._README.rtf
- Figure 2/2D/Figure 2D_IF.tif
- __MACOSX/Figure 2/2D/._Figure 2D_IF.tif
- Figure 2/2E/Label retaining NSCs.xlsx
- __MACOSX/Figure 2/2E/._Label retaining NSCs.xlsx
- Figure 2/2B/Proliferating NSCs.xlsx
- __MACOSX/Figure 2/2B/._Proliferating NSCs.xlsx
