# Supplementary material for: Adult neural stem cells and neurogenesis are resilient to intermittent fasting
Source: EMBO Rep. 2023 Nov 21;24(12):e57268. doi: 10.15252/embr.202357268 (PMC10702802; doi:10.15252/embr.202357268)
Supplement: Supplementary file 7 — Source Data for Figure 1 [file EMBR-24-e57268-s012.zip › Figure 2/2F/NSCs.xlsx]

## Sheet: Data
Control	IF
34.2308	40.9156
38.395	38.6061
43.6669	48.0197
46.5431	39.984
35.3366	41.8853
26.6085	27.7986
35.2213	50.9145
52.0566	34.828
42.124	36.197
40.0448	42.7341
38.3258	40.1204
29.168	44.038
37.4878	31.3728
30.411	42.3222
37.3771
43.529
39.8407

## Sheet: Info
Total number of NSCs normalised to dentate gyrus length
