# Supplementary material for: Adult neural stem cells and neurogenesis are resilient to intermittent fasting
Source: EMBO Rep. 2023 Nov 21;24(12):e57268. doi: 10.15252/embr.202357268 (PMC10702802; doi:10.15252/embr.202357268)
Supplement: Supplementary file 7 — Source Data for Figure 1 [file EMBR-24-e57268-s012.zip › Figure 2/2E/Label retaining NSCs.xlsx]

## Sheet: Data
Control	IF
5.83333	4.58716
4.6729	9.15033
2.63158	3.53982
4.5977	6.12245
0	0
0	6.15385
1.47059	9.30233
4.30108	5.26316
3.06122	8.23529
10.5691	3.65854
11.8182	5.40541
5.12821	2.5641
3.7037	4.54545
1.6129	2.47934
4.5977
8.82353
6.25

## Sheet: Info
Percentage of EdU+ NSCs in the dentate gyrus
