# Supplementary material for: Adult neural stem cells and neurogenesis are resilient to intermittent fasting
Source: EMBO Rep. 2023 Nov 21;24(12):e57268. doi: 10.15252/embr.202357268 (PMC10702802; doi:10.15252/embr.202357268)
Supplement: Supplementary file 7 — Source Data for Figure 1 [file EMBR-24-e57268-s012.zip › Figure 2/2B/Proliferating NSCs.xlsx]

## Sheet: Data
Control	IF
3.33333	2.43902
4.06504	3.59712
1.35135	4.02685
3.61446	5.51181
3.20513	2.7027
2.04082	6.38298
1.50376	1.86916
5.71429	2.32558
3.06748	5.59441
3.94737	4.08163
4.11765	4.10959
0.862069	1.21951
3.94737	2.96296
4	1.77515
6.54762
3.79747
2.91971

## Sheet: Info
Percentage of Ki67+ NSCs in the dentate gyrus
