# Supplementary material for: Adult neural stem cells and neurogenesis are resilient to intermittent fasting
Source: EMBO Rep. 2023 Nov 21;24(12):e57268. doi: 10.15252/embr.202357268 (PMC10702802; doi:10.15252/embr.202357268)
Supplement: Supplementary file 8 — Source Data for Figure 2 [file EMBR-24-e57268-s005.zip]

Archive with 19 entries (15 files):
- Figure 3/
- __MACOSX/._Figure 3
- Figure 3/3B/
- Figure 3/3C/
- __MACOSX/Figure 3/._3C
- Figure 3/3D/
- __MACOSX/Figure 3/._3D
- Figure 3/.DS_Store
- __MACOSX/Figure 3/._.DS_Store
- Figure 3/3B/Figure 3B_IF_MAX.tif
- __MACOSX/Figure 3/3B/._Figure 3B_IF_MAX.tif
- Figure 3/3B/README.rtf
- __MACOSX/Figure 3/3B/._README.rtf
- Figure 3/3B/Figure 3B_Control_MAX.tif
- __MACOSX/Figure 3/3B/._Figure 3B_Control_MAX.tif
- Figure 3/3C/Proliferating NSCs.xlsx
- __MACOSX/Figure 3/3C/._Proliferating NSCs.xlsx
- Figure 3/3D/NSCs.xlsx
- __MACOSX/Figure 3/3D/._NSCs.xlsx
