# Supplementary material for: Adult neural stem cells and neurogenesis are resilient to intermittent fasting
Source: EMBO Rep. 2023 Nov 21;24(12):e57268. doi: 10.15252/embr.202357268 (PMC10702802; doi:10.15252/embr.202357268)
Supplement: Supplementary file 8 — Source Data for Figure 2 [file EMBR-24-e57268-s005.zip › Figure 3/3C/Proliferating NSCs.xlsx]

## Sheet: Data
Control	IF
0	2.22789
1.65152	2.66422
2.17943	2.16901
2.01912	2.12163
4.83871	2.18974
1.66667	0
1.2	2.89855
3.33059	2.94765
2.29622	3.63246
2.85714	0
1.25	1.50451
	0

## Sheet: Info
Percentage of Ki67+ NSCs in the denate gyrus
