# Supplementary material for: Adult neural stem cells and neurogenesis are resilient to intermittent fasting
Source: EMBO Rep. 2023 Nov 21;24(12):e57268. doi: 10.15252/embr.202357268 (PMC10702802; doi:10.15252/embr.202357268)
Supplement: Supplementary file 8 — Source Data for Figure 2 [file EMBR-24-e57268-s005.zip › Figure 3/3D/NSCs.xlsx]

## Sheet: Data
Control	IF
31.7054	50.2084
30.0023	37.2009
48.9731	33.8937
46.3006	45.1239
40.2674	21.5975
49.1121	39.9656
47.5919	31.7536
38.8632	38.1305
46.7463	39.3833
34.9072	41.3932
51.1595	36.2555
	41.8823

## Sheet: Info
Total number of NSCs normalised to dentate gyrus length
