# Supplementary material for: Adult neural stem cells and neurogenesis are resilient to intermittent fasting
Source: EMBO Rep. 2023 Nov 21;24(12):e57268. doi: 10.15252/embr.202357268 (PMC10702802; doi:10.15252/embr.202357268)
Supplement: Supplementary file 11 — Source Data for Figure 4 [file EMBR-24-e57268-s009.zip]

Archive with 43 entries (33 files):
- Figure 6/
- __MACOSX/._Figure 6
- Figure 6/6F/
- __MACOSX/Figure 6/._6F
- Figure 6/6H/
- __MACOSX/Figure 6/._6H
- Figure 6/6G/
- __MACOSX/Figure 6/._6G
- Figure 6/.DS_Store
- __MACOSX/Figure 6/._.DS_Store
- Figure 6/6B/
- Figure 6/6E/
- __MACOSX/Figure 6/._6E
- Figure 6/6K/
- __MACOSX/Figure 6/._6K
- Figure 6/6J/
- __MACOSX/Figure 6/._6J
- Figure 6/6D/
- __MACOSX/Figure 6/._6D
- Figure 6/6C/
- __MACOSX/Figure 6/._6C
- Figure 6/6F/NSCs.xlsx
- __MACOSX/Figure 6/6F/._NSCs.xlsx
- Figure 6/6H/IPCs.xlsx
- __MACOSX/Figure 6/6H/._IPCs.xlsx
- Figure 6/6G/Neuroblasts.xlsx
- __MACOSX/Figure 6/6G/._Neuroblasts.xlsx
- Figure 6/6B/Figure 6B_IF.tif
- __MACOSX/Figure 6/6B/._Figure 6B_IF.tif
- Figure 6/6B/README.rtf
- __MACOSX/Figure 6/6B/._README.rtf
- Figure 6/6B/Figure 6B_Control.tif
- __MACOSX/Figure 6/6B/._Figure 6B_Control.tif
- Figure 6/6E/Proliferating NSCs.xlsx
- __MACOSX/Figure 6/6E/._Proliferating NSCs.xlsx
- Figure 6/6K/Neuroblasts.xlsx
- __MACOSX/Figure 6/6K/._Neuroblasts.xlsx
- Figure 6/6J/IPCs.xlsx
- __MACOSX/Figure 6/6J/._IPCs.xlsx
- Figure 6/6D/New neurons.xlsx
- __MACOSX/Figure 6/6D/._New neurons.xlsx
- Figure 6/6C/New cells DG.xlsx
- __MACOSX/Figure 6/6C/._New cells DG.xlsx
