# Supplementary material for: Adult neural stem cells and neurogenesis are resilient to intermittent fasting
Source: EMBO Rep. 2023 Nov 21;24(12):e57268. doi: 10.15252/embr.202357268 (PMC10702802; doi:10.15252/embr.202357268)
Supplement: Supplementary file 11 — Source Data for Figure 4 [file EMBR-24-e57268-s009.zip › Figure 6/6F/NSCs.xlsx]

## Sheet: Data
Control	IF
6.6619	13.6478
10.1977	11.1244
10.6424	8.89315
14.5491	13.9683
10.6509	13.7177
13.0445	11.3778
11.8527

## Sheet: Info
Total number of NSCs normalised to dentate gyrus length
