# Supplementary material for: Adult neural stem cells and neurogenesis are resilient to intermittent fasting
Source: EMBO Rep. 2023 Nov 21;24(12):e57268. doi: 10.15252/embr.202357268 (PMC10702802; doi:10.15252/embr.202357268)
Supplement: Supplementary file 11 — Source Data for Figure 4 [file EMBR-24-e57268-s009.zip › Figure 6/6H/IPCs.xlsx]

## Sheet: Data
Control	IF
11.6046	6.82388
4.87715	7.48368
8.51394	6.46774
6.46625	8.46566
8.83242	12.2173
11.3338	7.0017
7.294

## Sheet: Info
Number of Ki67+ cells (IPCs) normalised to dentate gyrus length
