# Supplementary material for: Adult neural stem cells and neurogenesis are resilient to intermittent fasting
Source: EMBO Rep. 2023 Nov 21;24(12):e57268. doi: 10.15252/embr.202357268 (PMC10702802; doi:10.15252/embr.202357268)
Supplement: Supplementary file 11 — Source Data for Figure 4 [file EMBR-24-e57268-s009.zip › Figure 6/6G/Neuroblasts.xlsx]

## Sheet: Data
Control	IF
58.8489	50.8806
36.2145	32.5614
51.6045	37.996
42.7783	43.8487
40.6338	37.6934
52.3668	35.7772
36.3356

## Sheet: Info
Number of neuroblasts (DCX+ cells) normalised to dentate gyrus length
