# Supplementary material for: Adult neural stem cells and neurogenesis are resilient to intermittent fasting
Source: EMBO Rep. 2023 Nov 21;24(12):e57268. doi: 10.15252/embr.202357268 (PMC10702802; doi:10.15252/embr.202357268)
Supplement: Supplementary file 11 — Source Data for Figure 4 [file EMBR-24-e57268-s009.zip › Figure 6/6E/Proliferating NSCs.xlsx]

## Sheet: Data
Control	IF
0	0
4.34783	3.63636
6	4.54545
1.38889	0
0	4.6875
0	0
1.92308

## Sheet: Info
Percentage of Ki67+ NSCs in the dentate gyrus
