# Supplementary material for: Adult neural stem cells and neurogenesis are resilient to intermittent fasting
Source: EMBO Rep. 2023 Nov 21;24(12):e57268. doi: 10.15252/embr.202357268 (PMC10702802; doi:10.15252/embr.202357268)
Supplement: Supplementary file 11 — Source Data for Figure 4 [file EMBR-24-e57268-s009.zip › Figure 6/6K/Neuroblasts.xlsx]

## Sheet: Data
Control	IF	IF + 5d AL
16.5049	47.6718	25.2679
29.7631	10.9629	21.7723
23.2662	15.8148	24.506
37.7928	25.888	50.5237
34.2204	36.0014	21.47
52.8776	7.94608	32.9389
31.6789		29.1569
29.114		34.0118
24.8547
25.9751

## Sheet: Info
Number of neuroblasts (DCX+ cells) normalised to dentate gyrus length
