# Supplementary material for: Adult neural stem cells and neurogenesis are resilient to intermittent fasting
Source: EMBO Rep. 2023 Nov 21;24(12):e57268. doi: 10.15252/embr.202357268 (PMC10702802; doi:10.15252/embr.202357268)
Supplement: Supplementary file 11 — Source Data for Figure 4 [file EMBR-24-e57268-s009.zip › Figure 6/6J/IPCs.xlsx]

## Sheet: Data
Control	IF	IF + 5d AL
7.13725	34.9593	10.0118
9.92105	7.30861	17.1399
3.1934	12.6519	7.79736
22.1358	23.5345	23.6688
18.3152	21.7067	7.90999
18.4815	5.10819	22.1309
10.5596		9.14725
16.8214		14.3208
9.46846
7.42145

## Sheet: Info
Number of Ki67+ cells (IPCs) normalised to dentate gyrus length
