# Supplementary material for: Adult neural stem cells and neurogenesis are resilient to intermittent fasting
Source: EMBO Rep. 2023 Nov 21;24(12):e57268. doi: 10.15252/embr.202357268 (PMC10702802; doi:10.15252/embr.202357268)
Supplement: Supplementary file 11 — Source Data for Figure 4 [file EMBR-24-e57268-s009.zip › Figure 6/6D/New neurons.xlsx]

## Sheet: Data
Control	IF
24.8657	5.33035
11.0774	9.73101
19.9759	7.59127
18.9712	16.0216
10.5817	6.0149
10.1355	13.9392
14.1068

## Sheet: Info
Number of newly born neurons (Neun+EdU+ cells) normalised to dentate gyrus length
