# Supplementary material for: Adult neural stem cells and neurogenesis are resilient to intermittent fasting
Source: EMBO Rep. 2023 Nov 21;24(12):e57268. doi: 10.15252/embr.202357268 (PMC10702802; doi:10.15252/embr.202357268)
Supplement: Supplementary file 11 — Source Data for Figure 4 [file EMBR-24-e57268-s009.zip › Figure 6/6C/New cells DG.xlsx]

## Sheet: Data
Control	IF
1260	723
1533	774
1647	750
1254	873
	870

## Sheet: Info
Total umber of new cells (EdU+ cells) in one full dentate gyrus
